# Supplementary material for: Lung Micrometastases Display ECM Depletion and Softening While Macrometastases Are 30-Fold Stiffer and Enriched in Fibronectin
Source: Cancers (Basel). 2023 Apr 21;15(8):2404. doi: 10.3390/cancers15082404 (PMC10136590; doi:10.3390/cancers15082404)
Supplement: Supplementary file 1 [file cancers-15-02404-s001.zip]

Archive with 1 entries (1 files):
- cancers-2318286-supplementary.pdf
